# Supplementary material for: Metabolomics Exploration of Pseudorabies Virus Reprogramming Metabolic Profiles of PK-15 Cells to Enhance Viral Replication
Source: Front Cell Infect Microbiol. 2021 Jan 29;10:599087. doi: 10.3389/fcimb.2020.599087 (PMC7879706; doi:10.3389/fcimb.2020.599087)
Supplement: Supplementary file 2 [file DataSheet_2.xlsx]

## Sheet: peak table file
										Table S5 The peak table file of GC-MS data
Variables(RT_mz)	RT/min	RT/sec	m/z												Peak abundances of each group
				B16-1	B16-2	B16-3	B16-4	B8-1	B8-2	B8-3	B8-4	M16-1	M16-2	M16-3	M16-4	M8-1	M8-2	M8-3	M8-4	W16-1	W16-2	W16-3	W16-4	W8-1	W8-2	W8-3	W8-4	Qc-2	Qc-3	Qc-4
6.69_174	6.69	401.67	174	127775	133587	120043	121025	122930	119684	120039	125380	120789	125055	119702	120480	125918	125751	124096	113332	122875	121219	125347	120137	118635	126995	128357	123753	120290	121452	127321
6.84_106	6.84	410.27	106	329943	362149	322823	350071	359234	356692	368338	361591	337299	342824	353207	350133	335763	349908	354081	358316	371560	341729	332731	320752	343945	360425	358600	357806	334953	308820	331605
7.02_229	7.02	421.17	229	44287	46852	47349	56587	45772	46692	51135	52367	45787	36692	54199	61622	49670	50852	51393	55718	49129	44534	51598	55373	52277	47021	50057	55344	54485	54194	57867
7.09_123	7.09	425.15	123	88824	92501	85949	96748	94029	92242	98195	97713	89686	86442	91302	93118	89219	92166	86879	91900	97246	91563	93128	87382	92086	87483	95422	96390	92169	88896	91065
7.15_174	7.15	428.73	174	871662	907411	694248	694148	642650	595256	414875	501512	447699	609899	657558	601218	426987	469958	342983	478613	1102109	1072525	937989	1015451	638403	637360	679218	618646	708554	683563	753659
7.28_131	7.28	436.7	131	118266	130331	118297	137115	123759	135585	137511	136009	128672	136897	125679	135190	129798	134621	132459	134105	94231	94291	89834	94832	131811	126710	123853	100389	102207	94077	100847
7.35_219	7.35	441.25	219	885483	815774	811507	823510	614751	601226	630298	608293	528743	565794	493022	489985	298482	355125	340984	308497	1192094	1132952	1144289	1078979	751712	854067	835842	790912	796986	771299	774182
7.67_205	7.67	460.08	205	16045	9188	10732	14521	9542	9753	14854	18130	13218	11290	8804	12522	11026	9826	14106	8475	11633	9620	14992	11528	10813	13623	12154	22770	13359	13465	16609
7.73_86	7.73	463.64	86	46740	53026	57424	63356	53182	53032	55666	56945	49414	49864	56186	58769	69152	58003	57971	60321	44234	42289	43882	45189	53082	53508	54705	46546	43667	48263	43000
8.03_174	8.03	482.09	174	188340	225980	292453	286280	129260	190577	244839	268181	221912	318746	283523	345447	157850	185136	244476	261986	206659	225090	252142	296593	156557	206287	235386	250574	216018	258851	317670
8.27_174	8.27	496.48	174	91819	114267	70712	69793	59015	54375	58218	51720	120519	118723	94057	93341	64121	65305	65014	63063	90364	94325	69602	66818	52980	52011	51825	50767	113034	117715	110884
8.69_131	8.69	521.19	131	6000	7349	6648	7036	4493	5631	5257	6907	4120	12247	4614	6033	5141	4210	4806	4028	6612	7058	7885	8076	5145	6317	7099	5994	4172	4767	5894
8.82_130	8.82	528.9	130	213504	230973	228900	253689	220612	234710	247567	238764	220849	232045	240120	243664	248395	243113	242361	244890	168885	157321	163299	161290	235304	235976	239999	174386	164669	161512	159757
9.15_103	9.15	549.07	103	4423	4930	4206	4118	3429	3492	4690	3646	4186	5984	3916	3927	4165	3615	4122	3899	5466	4671	3789	4191	3876	3593	3544	3384	5287	4954	4681
9.28_174	9.28	556.73	174	35975	37381	39379	37558	24432	23749	26073	21532	35511	49883	42919	45862	38573	35034	33814	36233	36380	34136	34081	40677	28086	27960	24259	31820	33002	31459	35461
9.32_165	9.32	558.97	165	22336	26286	23464	25430	25087	24194	23402	24433	22426	25436	24697	24223	23265	23203	23790	24421	27455	23323	23270	23547	23973	23573	23617	25112	25779	24551	24497
9.42_233	9.42	564.98	233	8103	5842	6652	6390	5974	6900	6286	6423	7090	6689	6758	5600	5020	5722	4773	4065	6821	6101	6172	5424	6985	6672	6648	5584	7062	6974	6125
9.57_216	9.57	574.34	216	314757	315101	288006	351830	97017	64118	98304	50555	295009	267381	196438	210687	59067	79185	86214	89991	270762	320052	323596	323456	56498	101211	56526	133723	321629	319278	312521
9.67_204	9.67	580.09	204	20171	20716	21582	21168	19217	18005	19190	19850	16439	14655	16858	16874	16081	16433	16034	15530	14088	12939	14217	12830	17665	20076	16265	14500	13255	12740	12401
9.69_144	9.69	581.29	144	104800	117706	114555	125570	116395	119967	121059	127170	106864	105871	121436	125501	125622	122012	122783	133747	78182	73467	85338	82101	119309	119661	114068	87454	78163	81702	78163
9.69_174	9.69	581.67	174	322538	349068	333124	364801	351643	358562	373368	363628	334015	331227	365425	359763	377046	364165	357599	369014	145180	130383	137372	135603	361999	354231	346383	151732	137781	137818	134338
9.74_241	9.74	584.46	241	946869	1016484	904534	955994	1459468	1333849	1441893	1183106	1151335	912272	1230158	1206940	906836	971620	768945	950895	1118330	1082204	1067732	1135317	1282567	1266067	1221494	1277961	1216088	1186935	1172705
9.75_189	9.75	584.86	189	37394	40624	37107	43963	40791	38517	39448	42069	38383	40624	42569	43667	44706	41798	44314	41048	29227	27505	30196	29988	41958	42810	42734	30853	33579	30779	35970
9.8_200	9.8	587.84	200	6161	5447	6430	6709	7577	7379	8152	7499	8142	7060	11732	10914	8119	9530	8639	9384	NA	4283	5400	4924	6673	8233	8009	7543	7828	7217	8604
9.97_211	9.97	598.49	211	136098	119654	131569	132121	120423	107797	109639	101427	129138	133677	135146	130390	109752	106619	107047	114582	125532	123869	129889	129273	135368	121511	105986	130856	120502	111006	114855
10.21_188	10.21	612.51	188	80332	75930	115899	120630	94773	72714	74246	54971	67152	56655	97211	83906	61102	70000	76230	77635	72154	80644	102423	98854	81076	80025	69493	90619	83073	75284	76881
10.43_195	10.43	625.59	195	7404	7876	9970	10827	6961	5811	6938	5940	8214	5671	10125	9729	1993	2666	2740	2506	8316	8480	11918	11100	5728	6365	6629	10139	8621	9338	8874
10.43_169	10.43	625.79	169	35736	38311	35289	41778	22319	13622	19450	16754	41356	33898	31391	33034	2081	2878	3767	2421	42969	41053	41259	37647	10797	20338	18241	33647	45172	43062	42107
10.45_282	10.45	626.94	282	12613	12608	13221	12683	8532	11004	10146	11025	11473	13936	11961	11058	26930	9794	10846	10993	13177	10437	10225	11332	12452	9888	10705	10895	12130	12099	12350
10.56_200	10.56	633.65	200	18304	17621	21442	20751	26122	25285	24168	24560	24464	18042	30752	31728	26271	28477	31201	30797	11754	10581	11187	12835	19800	22868	23182	22524	23605	22961	22593
10.61_218	10.61	636.42	218	1578342	1532836	1657972	1716034	1096239	1054506	1084814	1031937	767703	555945	744592	801691	267132	383432	411367	323068	981629	961331	1031186	1032797	614662	830983	759215	837374	1091747	1100544	1083549
10.7_212	10.7	641.78	212	3544	3681	5131	4270	3916	4234	4455	4836	3492	3233	4358	3829	4742	4841	4088	4703	4614	3778	4518	4195	5315	4634	4559	4390	4102	4458	4210
10.73_172	10.73	643.71	172	6205	6545	7478	8738	10061	8098	9521	9320	6204	7273	8522	8119	7541	7902	7873	7867	7573	7091	10055	8950	9288	8885	9230	10484	6347	7590	7959
10.76_205	10.76	645.54	205	15312	14895	15454	15151	17717	16312	17406	14885	17381	16908	17380	15951	16171	17518	18416	16076	17688	16373	16341	14424	15640	16517	15944	16557	16607	16469	16301
11.32_179	11.32	679.18	179	1500374	1616408	1917614	1949112	2259771	2081297	2163238	2161600	1670134	1718594	1910940	2048701	2349687	2273166	2316739	2487917	1564981	1497475	1915201	1927880	2251814	2120460	2249302	2056156	1661067	1553631	1663597
11.42_103	11.42	684.91	103	14143	15379	19067	19034	8115	8875	10846	9211	3716	3458	3552	4173	2581	2968	2398	2722	21579	21495	30439	28567	10458	12248	12277	10806	10544	9922	11142
11.7_174	11.7	702	174	96273	82505	182790	173888	114557	130236	125749	176266	53922	71164	106651	122980	132000	87107	167033	98484	99626	78185	141300	154361	132242	133625	197227	149349	72248	76919	87677
11.79_188	11.79	707.46	188	84519	91052	81910	101493	89853	85973	93387	97763	85314	94615	87804	92729	95446	96163	92439	99693	52362	42613	33204	32025	92260	93907	91215	35738	38082	39676	39168
11.86_158	11.86	711.59	158	3013458	3083555	3061172	3221968	2058683	1995817	2146133	2029621	1159605	1043732	1180750	1343653	569823	842880	969856	830414	2244500	2089840	2100494	2296461	1426845	1844920	1746949	1771213	2085450	2029445	1954409
12.33_218	12.33	739.98	218	1324713	1388221	1422768	1420952	1021186	939596	965509	947780	571660	300319	596157	633224	310978	446693	490166	454393	1142040	1064449	1150286	1177902	742558	913238	905743	882290	962789	944859	917795
12.34_219	12.34	740.12	219	351557	386631	410512	424141	235689	233243	242756	221993	247938	66876	207410	218072	77604	107230	125696	119600	245898	269381	328673	330243	187573	218467	217362	210346	351713	345096	353071
12.41_142	12.41	744.6	142	7061809	7093884	7193011	7605836	7250268	7021944	7261100	7159512	4775933	3176972	5294703	5602740	2699085	4064400	4253822	4028828	4889365	4570418	5299639	5228515	2552082	3090737	3152700	3120041	5591128	5488345	5437070
12.48_245	12.48	748.8	245	5036	5407	4402	4355	4681	4362	5015	4549	5557	7432	5614	5369	6367	5703	5743	5123	6091	5654	4631	4829	6080	5845	5195	5102	5120	4937	5740
12.61_174	12.61	756.56	174	13936040	14431241	16210990	16820570	15605302	15355307	16773301	16509037	10866964	10552831	12525048	13566415	11546092	12225943	13388834	12545686	16944841	17476867	19313308	20127566	17737032	19849435	21512234	20574330	13939481	15476115	16483734
12.65_239	12.65	758.83	239	35146	39104	34366	37963	35030	36883	38087	36314	38102	37072	39085	37636	42948	39576	37889	36842	41638	36292	34193	35115	35593	35215	34201	35105	41969	39462	34891
12.75_241	12.75	765.16	241	5599	5051	12328	9702	5432	5232	5600	6026	5404	5722	6183	5561	12379	5613	5426	6127	5494	5440	5842	5685	5961	4834	5860	5235	7222	10615	6235
12.79_247	12.79	767.6	247	49639	44922	41235	48277	28511	24753	45877	32000	23389	11467	17129	24581	17425	21221	34698	17163	54702	46680	44561	42765	32332	50446	41480	41601	37587	34568	36982
13.07_215	13.07	784.26	215	7793	9896	23713	30202	6887	8332	9312	10196	7910	7417	17106	17751	13784	11200	14579	18886	9212	9112	18598	19383	9175	10705	10862	15531	11169	11793	12249
13.12_292	13.12	787.41	292	7037	4986	4520	4076	4641	4656	5096	7624	7214	7760	4754	6183	4849	4734	5429	3372	6013	4173	5181	4378	5076	5384	7552	10047	6524	5067	4723
13.13_282	13.13	787.77	282	70314	54724	108953	97005	119738	107569	133474	115109	79467	67087	83985	105356	63214	82354	112922	90587	49956	55565	82387	92277	65581	91069	97864	102960	66930	78378	73208
13.26_113	13.26	795.8	113	37698	32405	36905	38221	31754	34345	36835	38268	33249	32374	37062	38551	28645	30808	34245	39175	35395	34085	36781	36105	35072	33861	36393	37800	42561	39178	45390
13.26_99	13.26	795.82	99	90457	80786	78699	85823	68470	80309	82295	88214	77952	81954	86442	90295	67390	72727	76269	91954	85838	75643	81919	84782	77800	75800	81872	89870	98539	88609	103976
13.27_227	13.27	796.01	227	338237	375711	356403	409577	358678	378726	379805	373005	351623	352465	387645	386590	394614	385870	356897	364466	381798	351478	372734	352669	362363	360554	364596	371056	358389	347821	349052
13.4_283	13.4	803.9	283	17308	16288	19628	20819	19918	19295	20613	18171	16255	20493	21395	19484	18343	19076	18083	17737	21981	19396	18644	18637	18873	19972	19732	17152	19345	16725	18546
13.46_298	13.46	807.35	298	NA	NA	NA	NA	246434	225570	255016	253644	NA	NA	NA	NA	277901	227613	255901	238358	NA	NA	NA	NA	233520	269521	244629	312366	NA	NA	NA
13.47_295	13.47	808.29	295	2324	2943	3478	3327	2288	2838	2553	3125	2298	1233	2256	3254	4644	3818	3267	2482	3268	2998	2875	2415	2617	3088	2696	3275	2545	3193	2588
13.49_240	13.49	809.29	240	23577	23813	34251	38448	33488	34073	35747	34383	28131	22658	36454	36206	35802	33776	36024	36510	27255	22556	36035	35340	36325	36742	33459	32008	29282	27583	27199
13.49_239	13.49	809.47	239	158602	162525	225339	245947	220205	215919	237697	230765	193931	152032	257730	245845	244945	236818	233821	247377	184459	157175	233120	226019	237601	229245	238148	217040	187039	182987	195271
13.55_210	13.55	813.02	210	NA	NA	NA	NA	84776	69168	114703	110626	NA	NA	NA	NA	47483	48775	79923	56927	NA	NA	NA	NA	44867	119206	83707	96450	4181	NA	NA
13.6_245	13.6	815.76	245	477987	446492	474156	513457	520072	476901	478001	448808	427092	264200	427186	424093	281354	361450	333799	325986	450831	452424	507043	522352	436165	555308	528248	520765	470348	463190	460828
13.67_235	13.67	820.09	235	42656	56435	46912	54907	50000	50042	50158	49017	50743	33531	48145	53389	52774	50762	49251	52198	47988	45233	47357	47179	54430	51925	51181	49780	50988	51274	49993
13.75_340	13.75	825.05	340	2542017	2993829	2748421	2775204	3872234	3035509	3071813	3030643	2556607	3897564	3252668	2781697	3248515	3769535	3450302	3675791	1877679	1949180	2792698	2670006	3477391	3153390	3039089	2691194	2989980	2347017	2223656
13.79_204	13.79	827.56	204	8173573	8049962	8531896	8719362	8578285	7959172	8424793	8546294	4545628	2920640	4692987	5299133	4615583	5042093	5551887	5193138	7304247	6971412	7716918	7902838	7188475	8200239	8225939	8661904	7159131	7452376	7208718
13.84_156	13.84	830	156	22607	23056	19486	20939	15311	15793	17247	15474	11928	8646	11488	11546	9274	11686	11536	10658	30811	27964	27519	27040	22910	27604	27845	28191	19935	20991	20633
13.9_255	13.9	833.94	255	12705	11012	11338	12504	9994	9735	11765	10866	10994	11221	12397	10074	6894	9866	10253	12011	13584	11245	12495	12087	11346	11427	11657	12837	11750	12188	11809
14.05_164	14.05	843.09	164	77511	75429	74458	87861	70805	68842	83940	75839	31554	12274	34055	34562	28280	34437	39117	38832	105326	103361	110906	109899	86780	116608	117043	106022	75467	73485	70659
14.24_298	14.24	854.1	298	508898	581221	723351	845870	747861	683787	860752	849492	677752	211972	747176	825471	405347	663126	856605	624428	597400	790798	976544	975382	569015	725529	792291	982311	943061	1025270	943843
14.34_218	14.34	860.47	218	8301969	8192952	8849528	8997350	7499801	7140128	7438862	7280457	4875782	3582733	5232010	5303796	4286368	4662012	5124753	4914498	7407569	6978659	7422361	7737147	6776882	7513141	7732654	7682476	6704556	6941249	6563564
14.54_105	14.54	872.67	105	10201	10076	9884	9871	10090	10510	10312	9531	10826	11802	9524	10283	11680	10763	10764	9466	10983	10998	11034	10350	9994	11212	9768	10973	10039	10766	9182
14.59_282	14.59	875.19	282	25047	20530	37325	36391	42270	40940	46770	39554	30076	18384	29351	36813	25506	29910	38030	33168	15905	17188	29972	33666	23634	31118	32935	34624	23021	25823	25653
14.61_255	14.61	876.51	255	56603	51827	56523	55152	47101	45288	47504	46245	30046	31437	32014	33147	21009	24914	30765	30460	48625	42774	42331	42466	43764	49927	55471	53687	45442	44446	46014
14.72_174	14.72	883.25	174	19183	20993	18372	18553	19581	19872	19363	20457	18185	24649	20125	17889	18856	20232	20101	21109	21350	20846	19311	17185	18118	18700	21331	18262	18922	19531	20335
14.77_261	14.77	886.14	261	7095	5946	5433	6000	4069	4516	5252	4164	5046	5523	4894	5067	3555	3137	3706	2988	7331	6712	5653	4793	3585	5050	4500	4990	5809	5725	5591
14.88_270	14.88	893	270	41285	42164	45800	51009	42616	37877	48619	44151	34363	25261	41062	37199	21335	37138	37742	40184	47192	40263	54112	50763	42530	47853	51612	53430	45820	47815	39928
15.06_218	15.06	903.68	218	17097	20441	12953	14783	7789	7866	8335	8410	7086	6059	9707	10091	14582	6778	5718	7456	27960	15038	10934	14975	13627	9136	10570	9650	9775	13741	10568
15.09_211	15.09	905.46	211	12842	12291	20593	21228	15551	20109	21209	20969	14245	11687	19658	23501	15878	17962	21497	21618	16432	12802	24358	26586	19323	20943	22613	23346	11108	13580	12934
15.17_258	15.17	910.42	258	4432	5309	5258	6680	9197	6985	8810	8644	5858	3843	6403	6611	3905	6095	5544	6843	5648	4442	5539	7308	6571	8775	9347	9436	7322	7363	7848
15.21_174	15.21	912.6	174	92386	96521	126461	127920	104094	121415	151635	158537	127683	157398	184473	204585	97865	128647	160818	156286	181345	198419	235698	259983	145623	219320	262067	254951	128505	145879	173662
15.33_227	15.33	919.51	227	3255	2507	10541	8984	6716	7352	8515	7186	4812	2275	6969	7311	8474	6075	7102	7482	5235	7596	6289	6647	5870	5705	6584	7144	3568	3936	2487
15.38_105	15.38	922.94	105	17026	16808	19495	18589	18807	19457	20935	19240	16978	17136	18614	19515	19729	20699	20897	20326	17979	18228	18582	20210	19094	19462	20577	20269	17181	15488	17611
15.42_243	15.42	925.08	243	8495	7329	8826	10045	9027	9062	10510	10436	7955	8861	9683	11251	9271	9754	9172	9401	10748	8604	10119	10379	9712	8116	10016	8958	9959	10227	11784
15.46_282	15.46	927.6	282	313661	264476	535667	534864	702716	644861	754003	668895	398715	131342	446045	536201	377172	481934	632176	521868	229087	233512	443548	493606	380987	529083	546493	571769	322419	348333	337762
15.46_296	15.46	927.79	296	4124	3181	6013	6121	8189	6761	8406	6804	5192	4358	5581	5972	5154	6344	7300	6881	3194	4171	4180	5051	4706	6379	7022	5730	3780	4323	NA
15.47_258	15.47	928.38	258	3841	6771	3013	3414	2156	1849	2229	2886	5909	4522	2936	3269	1610	2211	2224	2077	7085	3626	2465	2286	1360	2149	2626	2026	4822	4431	4823
15.6_156	15.6	936.06	156	100439	94880	181135	123009	117963	112175	118637	111958	104089	95651	122876	115118	231508	135007	120377	128104	89796	106193	125985	128477	130089	125058	120203	125532	122681	135273	102552
15.65_211	15.65	939.24	211	13236	13228	14362	15058	12664	12376	13303	11266	13616	3049	15112	14160	15086	12623	13923	13374	9653	10335	12075	11819	9505	10810	9754	11479	13498	13399	10477
15.74_100	15.74	944.49	100	17890	18095	17119	18743	8097	10063	9943	12205	18725	16899	18637	20856	14180	14147	12304	14298	5074	18488	20946	18319	13676	12220	13564	12075	19536	17195	20767
15.74_350	15.74	944.56	350	226391	293965	291223	330415	221556	219528	249545	218347	297364	151951	345291	332790	194796	249942	240524	233490	164109	279458	318008	330769	252641	243830	265026	219206	292632	286974	262054
15.79_339	15.79	947.68	339	61307	49018	97539	80554	124361	99090	116856	96668	69524	85967	67820	67883	77195	88560	90777	79762	59015	44933	86644	88259	80512	97451	82886	110400	74323	65224	50853
15.8_128	15.8	947.72	128	34922	43861	63866	73390	78436	70662	75379	84198	12991	9722	18703	NA	NA	NA	34836	35613	47675	18536	41265	43232	40856	50919	49518	53440	NA	25069	24338
15.8_393	15.8	947.85	393	16820	13934	26242	22145	33315	27422	30150	23746	17098	NA	17926	18148	20387	22612	23420	21851	16943	12063	22517	21870	20510	25018	22961	29555	19455	17710	11525
15.86_296	15.86	951.81	296	571911	443811	516370	533123	634465	505328	564084	482610	477937	221089	470129	516833	226400	367216	485199	420943	472196	487774	466598	525002	276032	428768	409543	524753	482437	543375	518830
16.03_133	16.03	961.72	133	129586	99805	111838	91446	88439	83958	79698	65084	98070	142182	80203	86346	80758	80037	59118	77034	83955	NA	56296	58539	127562	83828	83190	74241	86411	80270	96660
16.09_218	16.09	965.28	218	339240	579147	1149249	1427812	692293	866253	1080736	1066087	401437	79937	862231	947852	400168	661550	786410	876006	504600	540814	1658407	1679302	921161	1406077	1355742	1919064	694445	713510	733174
16.14_211	16.14	968.43	211	12848	11844	12731	14264	13369	13786	14097	15240	14291	18245	13217	13005	15445	13324	13007	13281	12942	11906	14498	14035	14091	13796	11824	13316	11373	12506	11134
16.15_155	16.15	968.81	155	367531	358329	649704	549511	548766	536390	574301	559501	174304	37055	214874	249827	670440	288337	302153	302585	384563	186692	405679	430521	567164	481767	447104	568391	298572	307245	239785
16.21_91	16.21	972.57	91	5072	4044	3670	5043	5182	4487	4986	5251	5014	3416	3825	5736	3744	3742	4165	3602	4223	5835	4932	4249	3739	5194	5927	4072	5813	4407	5195
16.29_179	16.29	977.5	179	111158	99180	81607	83228	110816	97202	110922	94742	112330	122759	105400	110673	70412	93593	102189	97668	76199	68415	58146	54671	57492	66880	77069	70913	96377	104593	103428
16.5_233	16.5	990.12	233	656199	614911	622434	619021	672991	617453	614299	596335	522194	409147	530770	509091	377102	460934	427240	413545	610829	603320	631514	589964	597170	694804	665465	642655	607854	613906	557314
16.55_235	16.55	992.84	235	323536	355413	302435	341103	309859	303432	314728	321467	311079	329212	319217	333563	355673	336892	323924	339228	343922	331879	298063	290445	309096	298100	311299	284510	353392	329165	326882
16.69_84	16.69	1001.11	84	323631	312880	204487	190058	56676	75547	90711	62517	192394	180523	168105	169153	62901	70160	80213	72264	99682	328316	166590	168023	68391	65666	70763	62922	295751	313662	310529
16.78_251	16.78	1007	251	3930	3566	4629	3864	3408	3970	3629	3737	4371	3834	4511	5501	3836	3477	4057	3956	4908	4003	3887	2949	4509	4007	3863	3535	3490	3701	3756
16.84_191	16.84	1010.44	191	49487	42005	22399	32238	54533	48292	21916	103256	83275	48312	29651	43246	68271	43185	145597	31938	43480	35793	40370	44904	28536	25655	27619	37920	51944	47738	46463
16.85_261	16.85	1010.82	261	13178	13280	13090	14132	11623	11564	11592	10449	15197	12542	13045	14464	13318	10267	12144	10859	13219	29377	16683	16346	18618	18377	16287	16796	15051	18420	15824
16.86_220	16.86	1011.54	220	19154	20131	12656	16393	16552	18304	19344	18225	19949	22633	16544	16943	15429	19041	17865	18194	20741	17176	15094	13902	18628	17146	18476	15557	19525	18441	16724
16.91_217	16.91	1014.37	217	83426	88243	95466	96403	233443	80617	84828	83878	60835	27770	66439	73139	54482	62891	64947	65658	83893	94597	103225	100170	79733	97144	90778	90479	95677	89502	89256
16.97_100	16.97	1018.4	100	91584	75456	41524	43379	39699	38084	44684	34507	70500	155499	50957	48263	40902	43335	42940	47103	126252	86991	47863	46542	38216	38508	44829	44373	67637	66490	75843
16.99_237	16.99	1019.34	237	17284	20685	8705	10872	23241	24011	25266	26641	21030	12816	29307	27206	5613	29005	30046	34652	18180	21764	34462	35707	26148	24619	29074	30420	19072	13677	30231
17_188	17	1020	188	699602	459371	617810	621680	696794	734547	792371	597028	891960	330342	1030363	878444	790938	900978	725100	931652	1180002	553844	807207	748497	725451	788674	837795	759334	808447	553624	735284
17.09_176	17.09	1025.58	176	931601	1035537	1317007	1356228	1026326	1002381	1046614	1038451	440176	154182	524854	561293	446085	537346	557563	551253	828318	594889	932112	956482	768909	905035	899035	918875	712214	673361	625587
17.13_156	17.13	1027.76	156	23407904	23011863	25636801	25468793	24730227	23721070	25049492	24015715	14022488	11007542	15043826	16442745	14548930	15953920	17498352	16157658	22254651	20823041	22790742	23414461	22638089	25719361	25996029	25785055	21463012	21225635	20044713
17.14_232	17.14	1028.56	232	7961110	7569019	10046101	9636489	11606504	10084517	10570400	9750237	5645834	1995095	7013568	7417656	7423094	8544590	10092255	8565102	9600758	7493709	9399431	9648230	6958462	8106214	7690898	8693460	6943029	7507836	6275723
17.24_230	17.24	1034.28	230	318787	314861	315484	343348	303409	290809	311697	304943	187128	139936	209426	226125	172647	201518	210095	212872	428459	352967	399951	391513	366746	424046	435701	423084	304679	293583	280016
17.3_304	17.3	1037.87	304	235636	240647	228598	252279	279197	191608	207495	194336	133805	120240	138811	149888	118966	138575	142790	143525	447150	430240	447476	446394	257058	309594	313079	281986	256680	261350	265389
17.31_211	17.31	1038.83	211	7091	5076	4320	5395	4511	4834	5127	5712	7059	5301	5855	4944	3432	4616	4724	4801	6009	5300	4886	4707	6984	4588	4442	6655	5207	4074	5148
17.37_84	17.37	1042.41	84	2859948	1355884	1180203	1206492	775086	733618	762319	709245	3167190	2576246	1478048	1538439	570281	631630	792380	714210	613188	1356669	1247521	1124181	761686	861984	950651	859800	3211396	3080703	3285799
17.47_447	17.47	1047.94	447	28107	29713	58527	50196	37085	45444	46186	41078	20430	37497	43304	44124	74014	55163	54942	55235	36315	26960	50856	50261	55208	46752	48955	45170	30259	27618	24552
17.47_383	17.47	1048.37	383	6932	8026	6136	7580	5125	6380	6336	6603	5406	4308	6262	6132	6858	6560	5485	5826	9304	6259	6151	6370	6416	6175	5886	6341	7432	7057	5511
17.48_263	17.48	1048.94	263	12124	12149	11839	12961	11176	12667	13512	13755	9605	14385	10542	17491	24448	13347	12019	11595	30208	9217	10038	10723	20864	12768	10401	10166	14723	15525	13978
17.57_292	17.57	1054.49	292	69988	65301	66035	73024	56785	52729	61543	55837	36761	30997	37849	42870	30712	35276	35394	35174	125730	115397	127771	121989	72601	87591	89655	96211	66030	63760	56875
17.71_329	17.71	1062.4	329	752213	846781	367482	481833	560685	550995	564962	484124	241082	147310	282360	269023	84415	296038	235743	281554	905989	823415	759918	752027	521672	627678	625419	632023	544570	400042	599685
17.78_220	17.78	1066.93	220	956510	1151398	907832	973757	1077945	1104346	1176817	1112628	429644	NA	699431	664804	241182	734025	654474	774088	1512592	1131494	1366024	1466653	1174105	1317184	1281846	1213557	735610	320003	685289
17.88_192	17.88	1072.77	192	22282	37498	42446	49508	39542	40977	42178	44962	44434	13417	59166	55659	49980	59051	50972	61430	18003	33156	51064	50791	54411	49488	56645	40539	40352	46137	34849
17.88_100	17.88	1072.8	100	15970	18394	22083	20535	16289	17440	18221	18206	14540	14933	18929	16216	16522	15707	17361	17988	19289	15918	19025	20464	17111	19033	20759	19036	16045	20508	18491
17.98_371	17.98	1078.92	371	9173	8006	7799	8843	8076	6552	7084	7216	7427	NA	7233	7340	4577	4827	5209	5204	14141	13990	12493	12074	10763	12282	14146	11844	10154	9477	9033
18.16_299	18.16	1089.49	299	50386	48475	46772	54982	63295	51064	43598	34863	42609	NA	56481	49225	41538	54473	50069	47182	53120	49704	49046	42406	51754	48739	41770	49597	49586	44197	41502
18.18_129	18.18	1090.52	129	48588	45400	57730	61278	52281	50063	49908	48917	32937	30863	45130	52469	36490	42749	41597	44091	43094	38424	50046	50219	49020	58003	59275	56280	45025	44147	43302
18.18_198	18.18	1090.92	198	73897	65306	75426	75855	118046	104720	87842	104558	98171	76494	139827	139668	105720	120343	112182	124823	63098	55940	63748	66112	127350	131762	141873	122971	101989	99605	106252
18.25_142	18.25	1094.91	142	44400	63360	54193	68694	45249	42770	59498	73769	32399	9902	37991	49355	23241	33733	38745	41193	27318	34420	40333	40776	17780	23493	39860	20823	28055	29398	31713
18.37_133	18.37	1102.49	133	NA	NA	NA	NA	39863	38375	33412	38760	5643	NA	NA	NA	15041	20571	22099	18465	7071	NA	NA	NA	34579	48838	47244	44861	4864	NA	2816
18.38_344	18.38	1102.75	344	NA	NA	62091	69226	167751	133697	124396	156494	NA	NA	NA	NA	29546	50822	63568	57459	3180	NA	61874	57471	140522	204023	197019	198942	NA	NA	NA
18.38_227	18.38	1102.89	227	NA	NA	NA	NA	312342	260253	248018	300931	NA	NA	NA	NA	53711	100542	127022	113214	8425	NA	NA	NA	268763	403615	386515	399705	NA	NA	NA
18.51_283	18.51	1110.46	283	63173	59359	54243	64527	55790	54003	59588	60489	63538	NA	75452	82302	79785	63671	67609	71117	65717	59280	68949	74805	68113	65479	NA	70612	53951	57985	61314
18.52_188	18.52	1111.26	188	60664	69178	76942	80750	70474	85404	110222	120682	109804	130700	181437	217512	103098	116611	149443	165198	143563	164306	186314	209611	117778	161489	201573	208741	111965	139835	161354
18.54_369	18.54	1112.63	369	26896	23140	30855	33304	25649	23918	28660	27080	17495	7139	19953	20407	9851	16507	20060	18648	20738	28155	30941	32302	20052	26641	30540	32229	27228	25135	23894
18.55_156	18.55	1112.84	156	125849	117567	125616	123642	113639	95943	123077	122908	87827	91407	99681	77262	35665	79044	93506	97728	130544	114811	102282	108989	87915	101472	98719	120412	93564	112111	119897
18.69_208	18.69	1121.67	208	2403	2850	3605	3333	3188	3152	3591	3021	3325	2101	3702	3449	3661	3654	3979	5122	2825	3184	3773	3505	4441	3724	3919	3342	2912	3014	3338
18.84_142	18.84	1130.31	142	384688	436663	354185	415583	316177	274208	308676	287334	65670	19234	70777	82421	72502	105888	119692	105111	297492	212150	187764	201204	127981	161127	162266	163346	181957	174567	153992
18.93_246	18.93	1136	246	24843758	24490388	26340829	26816279	26913851	25676558	26763612	25548765	18868796	9071298	21094094	21506337	18685327	20362812	21777837	21092964	25174132	24116066	25649048	25699739	23780371	26494268	27360468	27439372	23168431	24248024	22561777
18.98_192	18.98	1138.8	192	890075	911410	910370	925935	649948	647771	664831	661333	373624	191133	436992	456100	394808	411665	440588	421689	708005	660751	670243	686152	495835	554725	547385	536842	589688	582905	557081
19.05_174	19.05	1143	174	41200	39859	40803	41858	47694	43306	44337	45789	28133	28757	27349	28852	31592	36866	36985	38419	82659	77333	82327	80361	61174	70962	69353	68045	54839	54175	58756
19.22_211	19.22	1153.28	211	39932	43161	46827	53053	33100	43730	45591	44671	39529	36184	50787	58209	41054	42141	43256	43676	42541	49844	55853	61940	41995	44031	42858	54008	33719	39343	44591
19.44_258	19.44	1166.16	258	11717	11925	11535	11659	9918	8148	10214	11090	8516	10574	7752	8997	7947	11638	7418	6797	12637	11533	11699	12928	10524	9252	12447	11694	10237	11139	8380
19.49_451	19.49	1169.4	451	3258747	2720331	3098493	2945647	4060119	3310750	3500886	2827982	1280063	1251451	1977890	2222094	1952229	2514880	3062974	2193417	3363754	2822126	2590056	2455798	2390919	2844962	2585624	2668997	2525113	2695849	1727054
19.58_326	19.58	1174.88	326	NA	NA	67272	82173	160411	117086	116462	100725	NA	NA	267	NA	114398	138695	149744	123681	NA	NA	145845	152441	199565	279765	242749	243355	NA	NA	393
19.65_231	19.65	1179	231	330591	371891	591558	580158	449391	383904	483954	430778	39806	25991	113374	128028	95287	132479	189136	134117	482233	328259	406660	442634	266516	388358	383145	472906	165223	236208	163965
19.84_243	19.84	1190.55	243	352555	391296	370324	357828	337407	302492	343885	321107	79477	20948	123393	130768	120831	142196	150996	146359	359630	228229	239561	266760	244048	295011	306170	347074	198086	231503	178072
19.97_277	19.97	1198.22	277	23085	23900	8729	17824	26573	25353	23735	26455	25226	19801	30708	19426	5047	24515	24762	26463	23961	34367	36578	35541	20494	23485	22933	31860	21692	25526	33914
20.01_326	20.01	1200.37	326	77337	65124	77715	72730	80749	72560	82841	71860	36806	14963	51812	64486	25310	38038	50636	43331	82300	86916	82788	92806	54167	80263	81219	92612	73932	76167	64167
20.08_275	20.08	1204.64	275	364514	372306	377444	379968	356663	306922	331261	312117	87318	66983	160269	154882	133252	167500	183081	160707	350778	256496	282084	280170	277512	307324	329972	332049	229290	245424	199062
20.1_257	20.1	1206.05	257	155233	155823	155853	117201	129353	144056	90616	88421	86550	72249	133123	158673	55022	114669	81171	116991	213403	155847	162092	193755	207757	142512	124772	147308	115814	95037	98050
20.1_241	20.1	1206.1	241	48485	47475	47992	34788	41359	45535	29349	36796	27799	22200	42364	47546	17852	34693	24599	37656	60542	45802	50038	59670	63303	42603	47658	46639	36655	30269	29921
20.13_204	20.13	1207.99	204	25978	24479	22332	21715	28551	20701	21075	19769	19100	15797	14283	15674	15434	16534	16930	13717	21866	24521	23789	18149	18061	19162	19780	18362	26079	24616	20581
20.17_218	20.17	1210.03	218	135524	151846	241979	220518	124418	110601	69989	78647	36330	24922	59665	62061	38081	47547	55926	45088	143858	184215	196923	223805	86695	124937	119688	155197	112358	117265	84690
20.18_103	20.18	1210.9	103	12030	13347	17844	17157	48218	14241	15331	15578	12579	14339	13451	13650	10226	12651	13134	13436	16628	15424	18505	18290	15088	19208	19647	18745	15628	14284	13775
20.32_260	20.32	1219.44	260	2166737	2235260	2452419	2489021	1613087	1521843	1704832	1563781	1054100	722949	1682408	1735002	916153	1057275	1197183	1084254	1744242	1493263	1678890	1681193	1341928	1615818	1655424	1627992	1388918	1392066	1148358
20.37_328	20.37	1222.18	328	13418	19489	12844	14151	7936	12480	10547	10434	4881	2596	5761	5023	1981	3633	2652	NA	14345	13964	11403	13849	9076	6442	8678	5915	9137	7726	8499
20.43_138	20.43	1225.51	138	12119	14675	11961	15266	11728	12298	11865	11116	12613	15672	14278	14668	15300	12887	13741	14293	13597	13058	13959	11955	13313	13093	12607	12684	13143	14360	12840
20.43_117	20.43	1225.73	117	25934	25299	25082	26973	18931	19717	22443	22415	12208	14352	11926	13852	9996	10689	12426	11512	18877	17919	17891	16642	13732	18313	17695	18180	19106	18624	18560
20.44_103	20.44	1226.29	103	17875	15447	16249	17299	23061	12603	13562	14376	12250	13889	12262	11772	10576	10201	10376	11255	22720	20531	20228	23071	13070	15003	14732	15555	16023	16295	14950
20.59_174	20.59	1235.37	174	4880648	4604973	4204451	4394885	3781285	4108204	4460817	4107654	2455598	2302342	2453975	2589702	1896570	2178861	2659039	2487195	2773945	2657127	2429053	2355286	3086113	3878132	3728658	3769229	3595847	3540530	3851202
20.64_217	20.64	1238.61	217	37136	33920	32809	30483	58375	47097	49482	41246	90455	73154	79336	88379	65792	71748	78732	73648	38298	31107	31670	31470	30814	32744	34118	33275	53993	52863	45149
20.68_315	20.68	1240.97	315	86509	101813	81707	96253	47122	57871	68397	65004	22892	9806	26217	19024	9640	12662	8651	15180	83170	72279	78695	68658	35871	36156	43469	31329	49265	42723	41457
20.77_363	20.77	1246.34	363	9828	9480	10608	10095	5192	5469	5381	4923	3225	3279	3525	3136	1968	2205	2191	2624	14800	12652	14349	13798	7205	7732	7395	8375	6887	7263	7207
20.8_334	20.8	1247.75	334	2847	3249	3730	3913	1978	2980	3068	3651	1891	2479	3866	4410	2474	2609	2961	3291	2943	3638	3962	4175	2423	2641	2916	3656	1624	2578	2715
20.8_129	20.8	1247.92	129	174400	199330	151514	163297	165727	152408	162004	161319	196817	252894	201780	223687	225959	186086	237715	210369	195429	189613	172639	163173	174854	164509	168907	169833	191051	184557	189313
20.82_271	20.82	1249.2	271	374033	384692	309244	327214	343284	304556	331131	326627	409033	509783	405400	454337	461746	373376	456292	424589	415648	379863	328020	330351	381820	334306	343298	326468	387694	380293	386196
20.83_315	20.83	1249.92	315	99542	110811	87816	99654	50439	59816	73803	65714	25783	8902	27313	18992	8649	11511	6860	13122	79707	75558	80912	66844	33261	35980	43652	32921	57651	44780	46311
20.92_357	20.92	1255.43	357	635056	620091	547844	645849	829972	655156	677644	667905	783828	594580	838457	826733	457486	666545	732114	700817	647306	649039	699965	656013	450573	525120	529071	513314	725803	677040	636943
21.01_219	21.01	1260.53	219	20250	19131	13802	10907	18841	18080	17596	14846	14354	9585	13559	11975	10588	13116	12641	11996	8783	16620	14364	14268	7725	NA	7180	NA	19955	17128	19046
21.01_217	21.01	1260.73	217	230808	223110	224925	212337	237919	213164	230264	201346	143933	105898	151188	149006	138105	150110	154865	153928	181929	169459	177701	186192	145309	166947	159844	165935	196095	189344	177492
21.08_156	21.08	1264.86	156	9949152	10146796	11643735	12069506	9791484	9145727	10274371	9813885	2178816	1106888	3463684	3875097	3721270	4587803	5339303	4731673	8913753	7626273	8300022	8514745	7212690	9662347	8948517	10093640	5249407	5542727	4885858
21.13_369	21.13	1268.03	369	4382	4009	3422	4114	4002	3304	3951	3978	5085	3564	4997	5640	3021	3160	3974	3330	3462	4875	4947	4933	3145	4693	4356	4459	4089	3601	3900
21.17_174	21.17	1270.22	174	61542	73584	97118	111425	48205	55229	67173	61530	67343	125450	121730	146284	57309	70566	98009	122971	62275	85109	99114	109132	49064	63611	70764	102550	62612	78345	101687
21.31_293	21.31	1278.38	293	7137	8112	6182	7554	7713	5531	6300	5486	6939	6097	6729	7053	4497	5010	5844	5317	6772	6593	6063	6531	4590	5479	5672	6690	6982	6727	6178
21.48_357	21.48	1288.53	357	119784	127486	106827	109081	123832	97746	110510	104403	109711	71889	141326	147918	89490	94940	104134	97527	110193	120852	132801	124511	109756	129293	132668	123522	119525	113443	105230
21.48_459	21.48	1288.82	459	24505	27331	24011	22173	27291	22132	23359	21499	22019	16333	29417	30748	19385	19082	20780	19703	24348	26743	28820	26652	22675	27313	26696	25168	25402	25305	22550
21.49_265	21.49	1289.4	265	18059	16292	12917	13360	16601	8548	7710	6141	12846	17674	9283	8321	5003	5328	7540	5720	25442	22355	20319	16334	7661	7732	10376	5183	14558	13517	12161
21.5_595	21.5	1289.98	595	4382	5348	6813	6636	6199	6324	6074	4861	4641	3252	6621	6518	7410	5728	6027	6254	4242	5278	6299	5939	6414	6302	6249	5320	6139	6146	5187
21.59_257	21.59	1295.1	257	238713	392874	154253	238424	341601	286429	263533	252385	89036	88807	308929	205992	13005	249685	203435	280530	362021	371754	380718	382600	201407	314170	354639	339250	269258	126761	249006
21.61_142	21.61	1296.8	142	895212	879817	905002	944402	761533	692375	765089	811066	299637	241862	410018	456262	345522	405839	479736	456216	630854	556613	590863	592597	364155	465198	478112	444613	589182	588899	557307
21.64_273	21.64	1298.18	273	257469	249543	296730	306594	564457	457113	453726	407070	619230	451344	615435	640170	516294	585115	600049	563065	252895	240143	280461	296774	454111	524711	512655	543365	466922	497019	442342
21.65_156	21.65	1299.02	156	15341	19272	19084	19838	17430	14179	15399	14928	9952	10439	16130	14580	7468	13502	15840	14462	25597	19534	19404	18753	10832	13446	14863	17059	15022	14569	13519
21.72_256	21.72	1303.14	256	59280	58438	106696	92920	39552	46160	54095	54445	8727	6631	19830	21453	27699	16430	19571	18795	31285	27533	42353	42467	24211	26687	29387	31808	37174	38493	37259
21.77_217	21.77	1306.04	217	620921	578185	629246	600248	549211	494509	548958	513806	442757	417578	440838	496171	388681	437012	478886	475042	421510	395616	418010	420159	266562	317704	330190	330209	489635	500448	479146
21.83_356	21.83	1309.89	356	84767	37211	66691	52269	10225	7662	8350	5863	13218	4006	26506	13414	13739	9965	85809	7181	79575	49364	86227	23575	11065	7942	7151	9830	26670	28457	23390
21.84_174	21.84	1310.68	174	47424	46742	40359	42553	75941	40054	43240	38749	16275	15493	15474	16733	12316	14207	15859	15683	30827	28051	25618	23343	40602	47240	53607	43098	37039	35194	35362
21.89_204	21.89	1313.35	204	346903	346981	353868	391794	359952	331221	372815	351458	254690	206664	254714	266284	214768	261634	269911	264922	296827	268025	260186	279220	215790	251483	244092	257202	306976	314208	314539
21.9_133	21.9	1313.99	133	142560	142792	140426	153918	138594	130625	154489	146316	99337	91650	101939	109605	86113	105144	109554	108260	120629	110415	108676	116287	85709	103917	105971	105912	127329	128378	130796
21.9_149	21.9	1314.22	149	89869	85924	86424	92868	87841	78678	93888	88397	64071	51845	62900	67225	52062	65582	64644	65237	73411	65481	65457	67227	51908	62587	65134	65098	77647	77909	79434
21.91_217	21.91	1314.85	217	767204	765901	781780	833008	781091	716282	807794	761314	520396	468598	525057	591908	454300	541716	577011	577676	640909	576955	593911	571315	471783	529492	530843	578665	670812	681537	660879
21.98_208	21.98	1318.8	208	5205	6476	7993	9352	7782	8263	8840	8990	9106	3780	12605	11565	8866	12052	9630	13058	4634	7669	10990	10959	12060	10138	12139	9417	8362	8293	8355
22.03_285	22.03	1321.67	285	67704	50780	45453	67905	62633	43217	44669	64500	61562	174036	50768	106791	95601	70069	124116	47765	83762	57372	61092	54139	90074	52165	49911	79365	68365	68192	68774
22.03_131	22.03	1321.94	131	20424	16074	16853	18073	15920	15010	13817	16355	23616	33808	15995	21908	19336	15466	25420	13368	23013	18185	18492	16953	19145	15234	16066	18910	20931	18352	21648
22.04_174	22.04	1322.62	174	409321	320118	333671	302506	287152	298427	274814	269625	501473	NA	233781	237769	157741	165281	178147	163388	256041	371386	365828	318147	298302	285102	318217	246718	531080	441255	573499
22.05_258	22.05	1322.78	258	22359	18325	18739	18032	16241	17083	16600	14775	22450	26598	17555	14792	7838	12642	11496	13636	18494	21017	23407	20186	18932	16323	19977	14528	24757	20520	25677
22.11_204	22.11	1326.34	204	23812	22101	22980	26279	20934	19992	22434	21543	16410	13999	18657	20268	16467	15751	17294	18931	21944	20463	23130	23228	16399	25385	22757	24292	22696	21622	19959
22.11_217	22.11	1326.65	217	40558	44822	43104	46917	38528	37931	45021	42880	29710	27426	31348	31863	26705	29741	32517	31873	42884	37975	42807	42022	28174	37136	36151	38962	41916	38522	35737
22.21_264	22.21	1332.3	264	520072	470803	467124	539600	413453	424225	505360	468155	224629	163313	236230	239072	159442	236329	255089	254678	710765	685861	690732	670853	555327	711253	721121	634793	496848	455071	477398
22.25_103	22.25	1334.88	103	505257	482649	441322	460170	314141	341517	386027	371928	430036	367918	426890	465203	234777	283551	286408	287592	377659	355150	355675	335063	193784	226257	243337	320836	379747	375874	374303
22.36_103	22.36	1341.6	103	317987	289737	267708	276600	203438	217477	245511	230320	254548	219178	250635	275225	146153	170603	174629	181244	225096	206837	212639	196949	124405	138728	150735	197168	233956	223266	218861
22.4_271	22.4	1343.8	271	2666	2175	3300	2690	2110	2317	2337	2232	1761	1480	2892	2010	1708	2012	2260	1888	1972	2228	NA	1864	2210	2404	2830	2752	2297	2130	2387
22.41_319	22.41	1344.66	319	11727	10114	10095	10240	8514	9333	9588	7950	18897	16584	17863	19029	10274	11597	12167	10521	13218	13503	14072	13541	8859	9410	10211	13062	13861	11946	12388
22.43_208	22.43	1345.84	208	40756	30524	33381	30846	32242	32600	27426	28154	84330	70175	40716	37607	31375	31492	29928	29834	27845	35833	37659	34981	34752	30918	32628	26539	50495	46256	56150
22.53_319	22.53	1352.02	319	1905923	2093582	1773121	1440846	1098207	1228402	1240354	1034147	2221672	3521289	2146676	2620568	1273382	1506390	2266172	1529370	2333911	2113716	1677037	1344363	1130050	1731924	965037	1159091	1875689	1787064	1760899
22.57_179	22.57	1354.05	179	62269	59728	60344	63617	36139	36975	39568	38726	11289	14950	12622	11425	10159	9487	9465	10238	37870	36899	40715	43148	24911	28585	29975	30044	35024	36640	36278
22.65_205	22.65	1358.79	205	22337	24759	21199	19226	16094	17687	21643	14191	26773	28682	23247	30281	22894	33962	27198	20712	18433	20250	16566	13066	15000	21245	21947	21720	24204	24168	20623
22.75_205	22.75	1364.72	205	444705	488630	421728	349320	255595	288620	303708	242155	516629	820051	502961	616994	296839	381529	551452	339482	516537	471554	361254	294080	236175	397898	233011	273111	420610	396448	388801
22.78_254	22.78	1367.06	254	110557	165330	180808	227421	117011	105658	111005	122315	NA	NA	15132	16172	14710	34153	27623	34808	90988	48241	86811	94934	61275	92414	85761	94288	27940	27197	22430
22.83_174	22.83	1369.96	174	3398002	3385013	3321380	3464114	2562718	2608567	2799623	2872164	751443	561829	994620	1096169	886757	1062727	1127398	1136051	2501220	2462733	2537907	2612380	1940350	2247492	2459939	2352281	2253126	2294572	2228918
22.86_362	22.86	1371.35	362	23308	38222	29265	39160	33760	26548	36494	44518	9559	2082	28516	30197	16123	28157	33151	29863	18576	31481	32145	36514	34847	44811	69741	35869	33676	20994	21959
22.9_319	22.9	1374	319	267990	272239	268167	282018	204841	203596	220141	214902	57103	43091	70294	81035	64571	78285	79425	84719	198395	202867	184878	199607	152117	176877	183614	173322	174094	176589	163393
22.95_333	22.95	1377.13	333	11352	11863	11180	12370	15185	14474	14879	12896	17122	11527	18692	18123	13588	15317	14196	14776	10913	10429	11955	12008	13173	13621	14388	14856	15890	14155	14480
22.96_319	22.96	1377.76	319	196122	191266	186343	198029	193297	164764	172694	167376	181905	163601	190254	194159	130020	135970	150337	144534	240676	242710	245346	248908	186154	218728	209492	197588	203697	185482	197773
23.01_218	23.01	1380.72	218	5177237	5148996	5195150	5360674	3890911	3731433	3995320	3832602	1714137	1275419	2330577	2507983	1879331	2205942	2402410	2311210	3819399	3665860	3820171	3786968	2814778	3386598	3338917	3368263	3621406	3673388	3506614
23.09_103	23.09	1385.65	103	8960	9304	9249	9620	9213	8589	10351	8059	8237	6949	8115	9515	13661	6959	7641	8225	7737	7126	7491	8310	6864	6398	7686	7779	8692	7909	9328
23.13_117	23.13	1388	117	30450	30905	25077	38221	23778	18266	21529	35680	26270	51531	24966	37470	34620	25277	25855	19276	33964	27595	29886	24038	24278	21442	26993	35322	24785	25290	28071
23.19_174	23.19	1391.24	174	30076	38001	23531	33649	48037	34389	40127	35531	33110	27492	41788	40859	11091	34863	44351	37722	33583	40891	39457	37674	24864	38962	41094	41341	34167	33158	37807
23.19_361	23.19	1391.56	361	7537	7057	6266	5325	4148	4788	4228	3326	8708	15311	7879	9266	4608	5604	9137	5472	9876	8712	6453	4599	3443	6771	3249	4617	6936	6442	7154
23.25_117	23.25	1395.28	117	12664	8530	8536	9380	9673	8892	10873	10260	9665	11502	11169	8665	8468	7767	8179	8963	12228	12459	10892	11220	11102	11289	11508	12489	10056	12516	12306
23.26_292	23.26	1395.32	292	22170	21519	21922	24432	24311	24339	26100	24520	22838	16416	20768	22364	17999	17246	20303	19366	29778	30558	31460	31002	26870	31608	34599	33279	27412	25899	25057
23.27_299	23.27	1396.48	299	20612	20203	19999	24093	17938	16946	20634	18325	23187	23025	23897	23522	20959	16433	19656	19343	21266	23648	23225	23693	18019	18781	20494	21586	19051	21285	21881
23.41_361	23.41	1404.88	361	11036	11914	9912	8143	5839	6343	6422	5047	11862	22989	11578	15207	5283	8040	14439	7932	13654	14150	10215	7414	4897	10200	5617	6702	11424	9018	9745
23.47_415	23.47	1407.95	415	11119	5834	5399	4741	9147	8699	8738	6040	6697	4580	4724	4018	8140	7340	6366	5588	8693	7078	5230	4957	10932	6643	6031	4369	10019	8607	5288
23.56_103	23.56	1413.48	103	463909	483595	499991	528445	357820	341680	370351	371957	68591	58635	78817	82188	72284	80772	88508	94948	461832	451882	488766	496926	286899	355527	358905	345374	317829	327949	325640
23.57_315	23.57	1414.36	315	9384	8267	9480	8656	9851	9237	10615	8481	7905	8311	7649	8000	5442	7785	8741	8478	8410	6602	6333	6246	6152	7587	7328	6564	7827	7128	7552
23.63_292	23.63	1417.91	292	4025	2894	2154	3837	2421	3046	2523	2988	2436	2825	1792	2100	1375	2240	2025	2288	4825	3867	3596	3841	2276	2671	3789	6252	3070	1670	2787
23.64_205	23.64	1418.63	205	6036	5486	6139	6405	8204	7108	8264	6057	6678	6668	6297	6893	5919	5764	6146	7008	9503	6063	6110	7821	5593	7433	7515	8792	7018	6740	6765
23.65_204	23.65	1418.84	204	14210	15290	18441	18907	25264	25328	25287	21256	NA	7900	16180	15700	14550	15112	14517	20887	13258	14199	14962	19931	17815	20050	24809	23541	18146	17492	17787
23.7_293	23.7	1422.01	293	5777	4844	5098	4591	5425	5019	7422	6096	4793	4831	4553	5616	16035	4791	4942	4661	5519	4680	4840	5515	5526	4570	4417	5962	5324	5453	4748
23.78_205	23.78	1426.57	205	8856	10573	8684	10621	12138	10659	12117	9768	9862	9402	10453	10119	6003	8613	8337	9794	10016	10646	10922	11475	10730	13004	11895	13302	11497	9997	10594
23.8_218	23.8	1427.88	218	9084	11588	13669	31137	18202	19150	20804	15721	9543	7592	11681	13251	9249	12007	16335	13586	NA	8823	10831	15831	11758	13365	17650	17444	13461	13784	12464
23.83_353	23.83	1429.64	353	4878	4455	4430	4201	9854	3340	4583	3567	2029	NA	1933	1686	NA	1618	2591	1491	4427	4438	3276	4094	2982	4155	4954	4378	3922	4483	3174
23.85_243	23.85	1430.79	243	54670	46778	54615	53143	60800	54669	59661	55004	47849	35960	47951	52092	49342	49513	53459	51810	43183	38942	43589	41679	40252	44374	45615	44582	44535	45845	44445
23.86_160	23.86	1431.7	160	244663	98913	289939	514567	350264	283687	622115	412928	293065	30221	126886	335588	19892	163003	264446	116294	185452	278735	510491	301424	71290	456631	466053	339582	400296	257026	402950
23.88_311	23.88	1432.83	311	12052	9816	9996	14167	15127	11339	11718	15937	14129	13471	14515	14117	17128	13171	12477	11835	13796	9978	13871	12393	11498	10581	15373	12918	12491	13962	11341
23.93_318	23.93	1435.58	318	1035931	1035909	1022996	1032222	1111414	1086617	1110810	1084074	1150449	988999	1208929	1230831	1050114	1151191	1124040	1210094	1097232	1042244	1111442	1127409	1080809	1185788	1217397	1125014	1165354	1162811	1113314
23.94_311	23.94	1436.22	311	16552	15825	15598	15731	23362	19512	18060	21464	17963	12936	19988	22910	24990	19835	12529	19399	13619	13878	16802	17232	18078	16146	14693	19396	17548	16315	17552
24.01_97	24.01	1440.34	97	5598	5154	4688	6711	4427	5044	5344	5132	4894	6499	4857	5847	5387	5245	5188	5342	5677	5543	5959	5379	5374	4822	5122	5375	4827	4899	5355
24.15_313	24.15	1449.2	313	1158234	1117495	1097574	1229465	1272964	1148653	1103837	1248769	1236857	1534266	1208152	2017215	2001450	1411321	1271446	1230110	1644836	1124855	1220614	1138771	1588102	1181777	1067235	1381350	1347085	1280897	1277924
24.18_220	24.18	1450.8	220	312101	494870	219607	337024	494843	469629	454774	373921	108346	5391	456599	243271	10790	372440	296215	483657	492293	518826	545617	594913	259264	480572	623814	467518	298290	109850	331405
24.24_246	24.24	1454.54	246	27273	27301	22079	27114	23171	23528	25935	24436	15794	12548	17505	17255	13615	19138	18908	18881	23577	24274	21176	22559	15663	22751	23633	23363	24553	25182	23971
24.42_205	24.42	1465.41	205	11270	9339	11052	13936	12804	11015	14386	10464	10661	7994	12332	14154	6447	9659	9480	10148	3809	7502	9318	8481	5524	6640	8084	6364	12253	10763	11379
24.55_217	24.55	1473.29	217	10996565	13987416	10418296	10886111	11400906	10579766	11750914	11458993	11131965	12634590	10992337	14673562	13547432	11137859	11003040	14883087	14865024	10280805	14794354	14478911	10688129	15780362	15713561	15363048	15334303	12284596	14713543
24.64_315	24.64	1478	315	13057	21243	10748	15862	6190	8131	6864	7631	7410	4857	10395	9532	6079	5808	9439	7390	10961	11643	13598	11913	6494	7429	8407	5358	10206	7994	8611
24.8_357	24.8	1487.71	357	3519	4093	NA	2761	2404	2525	2495	2800	NA	1018	1311	NA	1370	1047	1380	1822	3417	4417	3120	2503	1955	1855	1629	2585	2241	2534	2216
24.95_87	24.95	1497.19	87	29053	38011	33736	37572	54729	54135	49268	52019	36535	17225	49880	71746	40191	51812	29490	62635	18816	20454	30984	38079	29008	41459	27778	50079	40735	42406	38321
25.12_327	25.12	1507.47	327	25090	23203	22166	26841	25639	22029	21768	25102	23007	31661	22710	32141	33013	26341	23792	23010	24445	21842	23147	22438	27829	22493	18380	27257	25368	25528	26080
25.16_192	25.16	1509.44	192	2475	2926	2765	3534	2345	3662	3229	2699	2205	1629	2625	2187	1300	4117	NA	2900	2859	3024	3126	3335	3648	3401	3075	3364	4461	2625	2295
25.18_315	25.18	1510.95	315	14216	12399	12961	10915	19559	16006	16496	13965	22312	28965	25296	26108	17669	20168	23442	19038	12467	12094	12177	11200	11683	12630	10736	11745	17036	17082	14297
25.21_327	25.21	1512.4	327	20233	21733	21888	21381	20308	16923	18152	17368	20931	25933	24151	27947	25099	20423	20873	20023	23323	21596	22742	19184	21720	18409	19654	20239	21891	20908	21201
25.25_174	25.25	1514.91	174	29567	25614	26490	26466	35781	32100	37520	35654	32078	25974	35187	36508	25189	31377	33847	32254	18100	16950	17621	17744	26834	33566	33852	30935	31500	27772	31839
25.49_357	25.49	1529.49	357	31151	25855	22049	25271	33520	26405	24378	20361	20923	8571	19798	19158	17093	20548	17786	15907	29286	28153	24326	23041	28670	29656	24086	23415	24130	22324	20197
25.55_174	25.55	1532.95	174	13435	12480	15524	13985	13327	14127	13988	12367	18952	16812	21886	17586	11480	11866	16454	15170	9989	12254	14153	15172	12656	15244	15011	18478	16919	16344	18006
25.6_202	25.6	1536.11	202	246630	185851	170210	154811	155816	150817	143179	128797	247750	308450	138293	127094	101073	106133	111793	95605	139098	161785	151987	130698	133321	124431	117542	102052	203917	198652	207353
25.63_342	25.63	1537.87	342	381917	438238	432149	488061	435907	374247	377559	314777	444430	327177	540275	529005	471679	461585	417966	446181	496426	557691	613992	599362	441477	423599	352458	467391	528758	503597	476827
25.67_202	25.67	1540.5	202	1141181	1156261	1133123	1207053	767964	750975	833431	818227	242614	98623	385139	428517	276100	369812	434365	40267	751620	667582	682902	700097	455233	633676	623241	617009	645740	644979	627120
25.68_339	25.68	1540.85	339	172241	156090	151174	163641	228967	186819	186046	202884	190097	149775	190309	221663	252093	193511	151316	184894	155354	141517	167178	168807	193842	172675	165088	186956	186923	174997	177402
25.75_299	25.75	1544.78	299	23389	24744	24728	27992	22022	21259	26313	24868	19194	22685	19522	22557	13568	17039	20386	18976	23816	26031	25882	23197	15822	22025	23963	21465	22479	23420	24050
25.77_339	25.77	1546.35	339	58619	51664	46017	50537	72724	57869	54677	64893	60862	42196	56644	69142	76485	58248	47234	59282	50065	42068	51457	53367	64278	55011	45935	56257	61704	59642	59298
25.92_406	25.92	1555.03	406	7425	9981	19885	21037	17945	14334	17194	13095	NA	NA	2438	3329	544	3438	6148	4305	3900	3631	7602	8337	2798	6578	7255	8360	2953	4240	2182
25.92_341	25.92	1555.22	341	1436015	1345918	1279705	1408991	1429399	1344994	1292456	1369941	1445452	1676287	1353217	1733718	2046467	1592350	1446010	1387993	1844338	1315061	1424920	1289509	1777251	1383882	1264087	1557840	1609836	1446576	1461455
25.98_174	25.98	1558.77	174	31337	26776	31190	36256	22670	20992	27568	21619	12708	8497	20802	18194	12969	12266	18926	14017	19787	20168	17448	19101	16197	22412	25334	25502	21926	23747	22687
26.11_315	26.11	1566.7	315	11288	9468	12630	14195	11290	9490	14344	9653	12324	9485	9716	10636	6226	9300	11770	8666	12919	15901	13435	11087	7176	8059	9469	8939	12875	12199	12121
26.18_100	26.18	1570.97	100	8847	9609	9330	10592	7786	9001	9777	8305	6717	5364	8376	8350	5821	7141	8176	8528	10302	10176	10132	10456	7820	9446	9474	10978	8427	9033	8203
26.25_387	26.25	1574.75	387	309603	372929	277808	287120	296224	269106	273698	257966	213159	151322	223281	232816	126942	152650	161137	149858	229896	213661	233622	228781	199528	230848	244246	214801	253861	243273	240852
26.31_315	26.31	1578.84	315	60998	129217	40608	47964	53809	45539	44990	46714	64429	58407	63561	65950	33987	37388	47999	38902	39492	42579	41069	42842	28416	27701	30153	30758	52422	54341	53336
26.36_361	26.36	1581.4	361	2787	2924	3813	3873	4087	3163	3873	3312	2581	1320	2938	5935	2476	3226	3557	4063	2817	2881	2973	3472	2713	3277	2935	3695	3639	3194	3344
26.38_387	26.38	1582.78	387	56718	56131	64484	68040	65199	62768	81938	74326	95103	67348	100972	95523	50629	60399	75441	68491	48185	46974	55357	61309	24239	35304	43719	46207	69403	67108	66452
26.47_129	26.47	1588.12	129	22054	20740	21150	26578	24993	20272	24943	25240	15158	19856	20534	22962	14637	21583	24820	20585	24357	22240	25262	21587	17282	23510	23827	23561	22593	22475	19398
26.53_387	26.53	1592	387	11245	11602	13139	13931	12894	12320	16211	14098	19164	14810	19273	19064	9751	11501	14694	12386	10859	10559	11111	11602	5007	7750	9068	8775	14135	13435	12113
26.6_315	26.6	1596.05	315	17932	18388	18245	20152	17375	16632	16703	17610	22036	17699	24941	19978	22594	19986	18819	18720	22834	25103	26464	25554	21240	20687	20169	21591	19038	18655	19268
26.75_156	26.75	1605.17	156	30944	26393	26035	44699	32467	21681	47381	38930	17870	7123	18640	23406	5455	19136	33231	20958	35077	35626	43402	32852	17877	35685	35040	36772	31233	32944	29249
26.76_315	26.76	1605.36	315	104365	87357	91082	156045	120193	74640	174652	131669	68479	29380	75956	82372	25053	73455	130673	76179	127715	128271	146477	112580	54147	134974	122484	129339	112995	122082	106373
26.76_133	26.76	1605.77	133	21472	21759	21125	29846	23749	20446	27184	25477	19607	14715	20731	23780	18098	20405	22941	21485	26480	26225	27919	25511	18807	22909	23476	27042	23513	24860	23972
26.77_217	26.77	1606.32	217	23198	NA	18561	18087	23474	20512	23982	NA	33644	27866	33876	33762	22775	29845	29073	28741	NA	11027	21102	17447	16489	NA	20933	NA	25666	22414	20889
26.82_318	26.82	1609.09	318	87953	90492	43261	36374	89450	74283	69232	48509	68934	72105	48780	57165	63785	41742	66075	47671	151695	114771	50147	51081	65702	70993	48244	47947	64864	59425	64821
26.86_174	26.86	1611.86	174	15028	18209	15684	17977	21972	22819	22095	22640	4695	5567	19156	16659	5956	13524	11032	18319	12327	13857	13780	16782	12980	16850	20064	22673	16082	14605	16675
26.87_258	26.87	1612.11	258	126587	155550	140361	166603	147718	134110	148786	140089	34105	13056	72944	97218	54134	78597	78777	82483	140061	135815	157678	166263	91236	122804	128984	126287	108346	104866	93270
26.99_156	26.99	1619.45	156	13214	13327	13787	13872	14476	13821	15802	12774	9389	6685	12341	6474	5603	10186	10538	12312	14506	15804	14819	13432	11549	14597	14505	13626	12868	13151	13654
27_318	27	1620.17	318	409298	358521	356736	331886	423258	362369	342180	284071	416482	361766	390991	371294	376288	353098	391977	382383	506876	447110	402694	387183	371156	362373	318350	352990	336685	330287	334015
27.05_387	27.05	1622.74	387	NA	NA	NA	NA	NA	NA	NA	NA	NA	NA	NA	NA	NA	NA	NA	NA	NA	NA	NA	NA	NA	NA	NA	NA	NA	NA	NA
27.1_117	27.1	1625.71	117	9206	10429	12535	10616	10566	9377	9842	10415	9251	7401	8854	10739	8782	9322	8223	8417	10293	8267	10239	11016	7007	10061	9312	10806	9900	11622	10940
27.2_217	27.2	1631.94	217	4653	4074	4502	3288	4982	4101	3880	3497	NA	NA	NA	NA	3312	3629	3978	NA	4627	3886	3978	4077	4429	NA	4740	4153	4205	3743	3256
27.21_369	27.21	1632.6	369	17600	18471	15643	18764	17547	16022	15179	14846	17381	21997	18103	22973	24090	19688	17503	16262	20715	17014	19195	16175	21747	18714	13909	19970	20981	17490	18496
27.24_439	27.24	1634.21	439	2698	2713	2417	2988	2276	2429	2632	2477	2159	2841	2401	2643	2910	2742	2166	2227	2630	2596	2456	2639	2455	2044	2260	2588	3118	2336	2626
27.24_186	27.24	1634.41	186	17428	14594	16005	14998	12862	11252	12013	12148	13202	14713	12463	11120	9118	8399	10374	9855	15173	16312	16729	14258	10836	10753	10642	9301	15207	14001	13735
27.24_285	27.24	1634.61	285	48936	39179	44852	39922	32580	33255	34019	33952	39663	41452	34228	30666	28847	26091	27922	26126	41518	45992	44567	42632	27703	28771	29521	26258	42770	37487	42821
27.31_175	27.31	1638.37	175	NA	NA	NA	5389	3582	2955	NA	NA	3373	NA	1760	2210	2334	2286	3570	2709	NA	2250	NA	NA	NA	2807	3396	3026	NA	NA	NA
27.34_301	27.34	1640.35	301	63707	62940	50720	49175	72570	59025	52927	42604	70940	70978	55977	59822	4741	46803	55981	48978	70461	83849	89644	78864	56500	69415	60390	62630	70916	68563	70277
27.41_205	27.41	1644.77	205	42776	43055	40434	40352	20925	20630	20224	18722	28002	21379	27699	27527	13411	13947	13692	12841	64591	72344	75986	71482	29603	34177	29428	29163	38612	33364	33991
27.52_169	27.52	1651.03	169	38478	44128	43903	42701	40594	35309	40253	37517	31384	29393	34607	39142	25042	34617	38630	36061	37366	38399	36449	37838	27858	36979	38715	38863	28564	26972	26596
27.61_315	27.61	1656.77	315	18799	23563	21924	26678	24120	21367	21452	16053	16852	9657	24182	21935	18501	21962	19955	22393	14227	16727	16751	17379	15161	16706	16658	18741	23087	21637	19554
27.68_357	27.68	1660.73	357	8385	9485	11286	8240	10593	9496	11095	10032	4736	NA	9546	10478	3712	5035	8237	8542	5293	8027	8457	7069	6263	8820	8162	9553	9516	7089	7414
27.68_301	27.68	1661.09	301	180745	217756	129098	180829	171787	128407	116875	103007	70366	NA	89772	116755	4261	81118	99678	96084	264943	268464	232966	244001	85931	169170	135927	166642	159900	146872	158706
27.69_156	27.69	1661.32	156	20352	21044	19247	23225	21992	17766	18168	19868	10966	13151	15238	16535	6046	13763	17677	15864	19839	22943	21567	21067	12986	18831	18310	21144	17762	19420	19129
27.72_149	27.72	1663.47	149	353964	343520	341728	361761	697411	400393	412362	401801	352916	301031	361012	397529	370386	407144	407259	419632	297614	309999	347038	329114	331043	399992	382525	390689	377823	365775	376771
27.78_217	27.78	1666.88	217	32360	31018	31186	32749	30932	30133	30892	30560	29076	30426	28603	32097	31384	30870	27979	28859	33096	29853	29275	26831	31039	30754	31268	28320	31393	30384	29982
27.82_91	27.82	1669.24	91	19394	21936	21994	26374	22100	19187	20627	21577	22439	17810	23613	22809	20338	20887	31306	21376	18416	22069	23038	24731	17511	21259	19901	20157	20594	21768	22364
27.86_245	27.86	1671.41	245	14371	14449	10271	9723	5674	4016	4318	3862	5263	5675	3979	4125	1821	2582	2885	NA	17158	17840	12718	11370	3224	NA	5606	3922	7057	6941	6773
27.96_174	27.96	1677.74	174	20672	26878	23192	26139	41295	42046	39463	35361	15998	16453	30665	27045	22715	22173	19777	32012	18462	17669	16789	27209	31465	26884	33046	35543	30415	27426	30865
28_285	28	1679.91	285	3449	3646	3229	3652	3383	3279	2799	3629	2482	2864	2561	3146	1260	2952	2453	2747	4404	3918	3325	3766	1467	NA	NA	4235	2722	2790	3610
28.06_174	28.06	1683.36	174	4069	4214	4984	4536	5175	5363	6054	5595	NA	3205	4736	5757	2749	3921	5613	5460	4642	5487	4559	4662	4710	5589	6843	5343	4954	4304	3558
28.1_204	28.1	1686.03	204	50356	54270	57529	60060	39198	46157	50517	49180	51166	49661	61619	64326	35872	41353	45342	48097	45803	54028	59444	53849	41918	49939	53977	50952	52452	52457	56503
28.11_349	28.11	1686.43	349	14265	16186	16599	18777	12831	14235	15860	15187	16756	14324	18967	19191	11221	13049	13724	15054	13895	15992	16660	16886	12457	13661	16752	14279	15286	15771	17153
28.16_129	28.16	1689.39	129	31941	20990	17545	21937	21233	23643	18609	20774	14080	15518	8548	18288	15924	21608	18664	18465	27617	25645	32657	22757	21868	37379	20882	59343	31482	17290	17726
28.17_230	28.17	1689.98	230	22104	20181	27405	27233	22993	19891	22641	21174	18634	17093	19394	19980	17202	16944	19510	17788	21079	23114	23434	22121	16773	22732	21128	28283	23173	21437	20363
28.2_397	28.2	1692.19	397	10664	10922	10022	11025	10789	9181	9264	8188	11017	13274	10120	12214	12761	12567	11738	9780	10852	10492	11080	10593	12632	11438	9092	11762	11773	11231	10931
28.22_103	28.22	1693.44	103	18006	18804	18228	16504	11048	11513	11408	11436	11410	8365	11609	13322	9473	8957	9046	9891	22406	22497	23683	20254	14012	12799	13308	15135	14603	13812	13602
28.36_133	28.36	1701.43	133	23487	38144	25765	28955	25361	18488	22197	21459	17799	16049	19988	22444	11512	18804	18568	20047	32596	35939	36243	36244	17739	24728	26230	22289	21895	21467	22413
28.39_204	28.39	1703.6	204	27527	27837	24932	27250	30405	30421	29399	29033	16714	24235	20953	20182	24600	29200	37072	29830	33280	26154	30124	25992	28945	33467	33460	30135	32649	29256	30879
28.41_142	28.41	1704.82	142	7209	6696	8105	8799	6076	4903	5878	5400	2269	2131	4319	3919	NA	4040	3382	3119	4965	5247	5038	5521	4524	4349	4705	5106	4992	4892	4907
28.81_245	28.81	1728.67	245	8310	6339	10055	7995	6296	6223	8659	5913	NA	NA	5380	NA	2787	4083	4521	NA	6869	7086	6446	6626	3374	NA	5048	6818	6629	7187	5406
28.88_399	28.88	1732.81	399	178669	192216	155070	162365	166802	147931	152936	144964	189425	231363	198511	201021	203430	175650	204751	187116	182358	181616	163537	161525	184516	162507	135831	163931	192119	173448	184701
28.93_398	28.93	1735.56	398	6409	5536	3244	3802	2629	45025	3006	4005	4288	8620	4037	7158	6577	2871	3264	2329	5405	4014	3624	4312	6547	4963	4409	15241	5220	5857	5214
28.93_497	28.93	1735.74	497	8454	8372	8390	9542	7980	7198	8610	8828	8906	8050	8005	8576	9632	8985	7899	8475	8401	8424	8154	7517	8189	8633	7542	8317	8595	8672	8806
28.98_399	28.98	1738.5	399	94268	107489	88262	91044	89063	78283	95957	91164	38739	55341	44086	40220	40016	49011	50284	51220	134605	128896	118605	110813	116540	126028	121997	132655	89007	103495	89049
29.13_169	29.13	1747.62	169	603541	637642	470583	561596	763447	456275	473358	384849	513858	392352	504955	493522	299768	492350	526242	491321	550819	539608	558083	475601	465238	499371	408297	480909	530352	461525	435583
29.56_174	29.56	1773.32	174	25918	30996	37654	42519	24223	30004	37835	42852	23688	22544	35890	43093	19963	27316	33109	39365	27865	35226	38326	42655	24929	38869	47179	44730	30397	34809	38960
29.64_243	29.64	1778.34	243	31386	29643	31642	33798	29942	31171	35846	28342	33291	33357	39857	37961	31646	26484	31929	29281	31353	34916	35971	32780	27037	26116	27833	31490	28485	31427	29895
30.18_258	30.18	1810.77	258	328746	366597	446347	552471	485143	405166	560079	528472	236455	NA	337995	434351	157680	323958	431482	355908	418592	489318	582272	579830	311252	493316	509509	638018	489192	540642	494978
30.52_169	30.52	1831.04	169	67971	67894	62752	63593	76683	62982	69001	59603	58611	47934	50738	59560	35924	53630	58026	52676	67609	60154	61424	59719	51906	58603	57664	56919	57129	49628	55103
30.65_169	30.65	1838.7	169	1414482	1202293	1149171	1076247	1600920	1224338	1281420	1036636	1114345	1127351	988561	914200	972263	1017559	1130581	899979	1429532	1117347	1061223	996820	1139153	1265315	1154979	1123928	1260881	1224353	1060457
31.08_169	31.08	1864.66	169	105016	99051	96389	92424	122927	92231	98347	86585	78605	63688	74261	64648	44407	65690	77423	64308	104211	99366	85130	81245	63665	82640	83830	85244	92653	96397	77661
31.58_329	31.58	1894.98	329	2496977	2474139	2333588	2697682	2066199	1764855	2135564	1930747	2588079	2417365	2730336	2488838	2286252	2288909	2427504	2457993	2825238	2745821	2765737	2697618	2254431	1971648	1639936	2300713	2487323	2390325	2443987
31.67_215	31.67	1900.29	215	13553	14055	14156	14642	11054	10272	12000	10694	14178	12546	16720	14894	10719	12943	12663	13452	15079	15399	17426	15490	10933	10989	9985	13506	14040	13384	13350
31.9_343	31.9	1914.07	343	14200	13720	13507	15108	13606	13076	14493	14157	29385	26301	31177	29116	23577	25161	26019	27330	29483	30192	29551	28599	20917	22973	17209	22439	22578	21471	22007
32.53_343	32.53	1951.59	343	24037	26528	22478	24557	6799	5238	8013	7599	7519	6659	7509	8037	6207	5619	6100	5515	40595	43144	47276	45483	16928	18529	15740	18808	17721	16479	16920
33.52_357	33.52	2010.96	357	8182	8785	8423	9917	9293	7450	8358	7605	8759	9797	9568	19218	9806	9057	8358	8582	8710	8438	9081	8341	9699	8305	8619	9540	8500	7771	8751
RT means to retention times. NA means to not assayed.
